# Supplementary material for: Investigation of 1,4-Substituted 1,2,3-Triazole Derivatives as Antiarrhythmics: Synthesis, Structure, and Properties
Source: Pharmaceuticals (Basel). 2022 Nov 22;15(12):1443. doi: 10.3390/ph15121443 (PMC9781658; doi:10.3390/ph15121443)
Supplement: Supplementary file 1 [file pharmaceuticals-15-01443-s001.zip]

Archive with 1 entries (1 files):
- pharmaceuticals-2042532-supplementary.pdf
